# Supplementary material for: Sex differences in trajectories of cortical development in autistic children from 2–13 years of age
Source: Mol Psychiatry. 2024 May 16;29(11):3440–51. doi: 10.1038/s41380-024-02592-8 (PMC11541213; doi:10.1038/s41380-024-02592-8)
Supplement: Supplementary file 2 — Supplementary Tables [file 41380_2024_2592_MOESM2_ESM.xlsx]

## Sheet: STable1
Supplementary Table 1: Left Hemisphere Age-by-Diagnosis-by-Sex Effects
Cluster #	F Max	Vtx Max	Size(mm^2)	Tal X	Tal Y	Tal Z	N Vtxs	Region
1	-10.813	11800	1160.7	-43.6	37.1	18	1341	rostralmiddlefrontal
2	-11.026	122110	455.75	-58.7	-52.3	20.2	676	supramarginal
3	9.391	118170	396.84	-17.6	-18.6	-19.4	517	parahippocampal
4	-9.104	35084	328.33	-40.8	46.6	6.7	334	rostralmiddlefrontal
5	-6.085	60832	212.04	-52.7	29.2	7	186	parstriangularis
6	-7.327	133819	170.96	-11.9	24.9	55.1	210	superiorfrontal
7	5.991	153982	154.19	-21.2	59.2	-15.4	115	rostralmiddlefrontal
8	-8.208	17650	140.94	-51	-7.6	46	206	precentral
9	5.682	114034	133.5	-39.4	-7.8	-39	107	inferiortemporal
10	-7.153	147268	124	-41.4	-65.5	36.7	186	inferiorparietal
11	-6.173	109381	114.84	-24.5	43.5	30.1	125	rostralmiddlefrontal
12	6.604	73901	83.86	-43.1	-31.2	7.5	254	superiortemporal
13	5.656	1301	81.79	-4.2	-62.9	20.6	95	precuneus
14	-6.213	145243	76.76	-16.8	-23.2	62.5	143	precentral
15	-5.723	125640	61.6	-54	-33.3	23.2	78	supramarginal
16	-8.087	113485	60.48	-30.6	1.1	-18.3	168	insula
17	-5.183	80396	59.08	-36.2	15.2	25.5	157	caudalmiddlefrontal
18	5.381	40461	55.62	-40.1	-30.7	-19.6	96	fusiform
19	-5.591	108862	54.1	-38.4	-43.4	48.5	70	superiorparietal
20	-6.25	36650	54.01	-32.3	-49.9	51.6	96	superiorparietal
21	6.882	96935	48.74	-34.7	-81.2	10.6	85	lateraloccipital
22	-5.021	79708	40.49	-23.4	-89.1	-9.3	34	lateraloccipital
23	-6.714	36405	36.41	-54.5	-24.6	33.2	84	supramarginal
24	-5.484	23821	28.89	-14.1	-39.3	65.7	63	precuneus
25	-4.251	3937	18.06	-33.5	-51.9	-14.6	21	fusiform
26	-4.375	118680	15.04	-25.9	-22	54.8	39	precentral
27	-4.154	64254	12.19	-4.6	53.6	-6.1	9	medialorbitofrontal
28	-4.302	109664	10.05	-3.4	12.8	60.6	13	superiorfrontal
29	4.709	155550	9.39	-42.9	-19.7	-2.6	34	superiortemporal
30	-5.021	92405	8.09	-43	-63.8	30.3	12	inferiorparietal
31	-4.748	68048	4.36	-50.7	26.3	0	4	parstriangularis
32	4.161	136919	3.7	-47.5	-6.6	-34.8	3	inferiortemporal
33	-4.277	26535	3.4	-51.2	-15.7	53.8	6	postcentral
34	-4.151	55333	2.18	-44.4	27	-2	3	parstriangularis
35	-4.202	16568	2.07	-27.1	16.4	39.2	8	caudalmiddlefrontal
Note: F Max = F statistic at peak vertex within cluster. -F = ASD Female > TD Female, ASD M < TD M, +F = ASD Female < TD Female, ASD Male > TD Male. Vtx Max = fsaverage vertex id of peak vertex within cluster. N Vtxs = number of vertices within cluster. Only clusters of 5 or more vertices are detailed. Region = cortical region of peak vertex according to the Desikan cortical atlas.
Supplementary Table 3: Left Hemisphere Female Age-by-Diagnosis Effects
Cluster #	F Max	Vtx Max	Size(mm^2)	Tal X	Tal Y	Tal Z	N Vtxs	Region
1	-24.9	138363	6901.6	-35.7	44.2	19.5	7530	rostralmiddlefrontal
2	-13.426	90551	1803.08	-56.6	-50.9	-2.8	1732	middletemporal
3	-16.121	78344	1699.84	-42	-65.8	39.7	2122	inferiorparietal
4	-14.615	18372	1043.86	-56.6	-53.4	20.9	1512	supramarginal
5	-13.528	106969	550.95	-16.3	-76.7	40	711	superiorparietal
6	-10.009	139443	458.22	-58.7	3.3	33.3	667	precentral
7	11.366	97421	452.06	-22.3	-15.3	-29.7	556	entorhinal
8	-10.631	13238	306.08	-45.2	-79	3.6	327	lateraloccipital
9	7.725	9530	273.8	-22.2	-63.5	34.6	690	superiorparietal
10	-10.991	80793	269.5	-56.6	-25	34.3	463	supramarginal
11	-13.692	113485	176.93	-30.6	1.1	-18.3	340	insula
12	-5.604	128190	155.49	-4.2	-85.9	-5.8	102	lingual
13	7.047	40462	132.19	-40.5	-27.6	-18.6	264	fusiform
14	6.906	159342	117.49	-1.9	-61.7	21.1	137	precuneus
15	-5.927	5046	112.36	-53	-34.1	24	140	supramarginal
16	5.531	48143	96.96	-27.8	5.8	-37.8	82	temporalpole
17	-7.808	106232	89.71	-27.4	49.8	-2.7	140	rostralmiddlefrontal
18	-5.971	129586	84.43	-19.9	-2.3	62.7	100	superiorfrontal
19	5.916	92504	75.95	-40.2	-64	-14.8	62	fusiform
20	6.933	135150	63.47	-51.7	-26	5.7	155	superiortemporal
21	7.237	54653	62.89	-5.4	-49.7	58.2	99	precuneus
22	-5.004	123700	54.96	-36.6	-40.4	54.5	67	superiorparietal
23	-6.606	82263	51.39	-13.7	-40.9	61.2	104	precuneus
24	-4.693	40290	49.49	-42.8	-76	-8.9	46	lateraloccipital
25	5.396	124875	48.97	-4.1	32.7	-26.2	71	medialorbitofrontal
26	-6.325	102394	47.8	-24.7	-22.1	55.4	121	precentral
27	5.457	117221	37.99	-8	14.5	42.5	70	superiorfrontal
28	4.439	123969	28.57	-0.9	-33.2	63.4	45	paracentral
29	-5.549	43103	28.13	-23.4	7.5	46.3	78	caudalmiddlefrontal
30	4.847	135852	18.06	-5.8	-85.1	22.1	23	cuneus
31	-4.421	907	16.79	-62.5	-16.4	21.7	26	postcentral
32	-5.651	75009	15.87	-22.5	5.7	-17.3	31	lateralorbitofrontal
33	-4.394	71889	10.74	-21.9	-55	5.1	23	lingual
34	-4.517	69156	9.72	-13.7	-19.6	39.9	39	paracentral
35	4.508	151362	8.45	-38	-46.4	36.3	22	inferiorparietal
36	5.416	69168	7.9	-15.8	-31.4	38.6	56	posteriorcingulate
37	4.587	151392	7.1	-40.3	-40.8	39.2	18	supramarginal
38	4.488	44943	5.29	-42.3	-13	16.5	25	postcentral
Supplementary Table 3: Left Hemisphere Female Age-by-Diagnosis Effects (Continued)
39	-4.341	3853	4.8	-19.2	7.9	-20	7	lateralorbitofrontal
40	-4.387	60719	4.77	-3.2	21.4	-7.3	11	rostralanteriorcingulate
41	-3.986	26977	4.2	-1.8	18.7	-5.3	11	rostralanteriorcingulate
42	-4.304	23275	3.62	-62.1	-46.6	13	5	superiortemporal
43	-4.445	46817	3.56	-48.2	-49.6	45.8	5	supramarginal
47	4.205	71219	2.03	-51.8	-12.7	12.2	5	postcentral
48	4.567	16361	2.02	-39.3	-29.3	35.8	14	supramarginal
Note: F Max = F statistic at peak vertex within cluster. -F = ASD Female < TD Female, +F = ASD Female > TD Female. Vtx Max = fsaverage vertex id of peak vertex within cluster. N Vtxs = number of vertices within cluster. Only clusters of 5 or more vertices are detailed. Region = cortical region of peak vertex according to the Desikan cortical atlas.
Supplementary Table 4: Right Hemisphere Female Age-by-Diagnosis Effects
Cluster #	F Max	Vtx Max	Size(mm^2)	Tal X	Tal Y	Tal Z	N Vtxs	Region
1	-18.797	114692	6542.61	59.1	-53.7	-8.9	7917	inferiortemporal
2	-26.747	19965	4622.63	59.7	3.3	32.6	6780	precentral
3	-12.669	74262	1578.68	26.3	-75.4	36.7	1682	superiorparietal
4	-14.054	66641	1330.92	20.5	42.5	33.3	1325	superiorfrontal
5	-10.546	44209	881.41	42.8	42.5	17.2	831	rostralmiddlefrontal
6	-14.73	152488	400.81	43.5	18.8	37.3	445	caudalmiddlefrontal
7	-6.962	28582	263.71	66.3	-46.7	2	270	middletemporal
8	-11.712	87912	260.63	62.1	-11.4	29.1	491	postcentral
9	10.923	54746	217.47	21.7	-59.8	5.2	412	lingual
10	10.285	61107	199.96	4.8	11.3	-16.5	253	medialorbitofrontal
11	8.091	153468	189.56	58.4	-12.6	15	376	postcentral
12	8.163	22908	182.76	66.7	-15.7	-0.6	249	superiortemporal
13	11.313	109172	175.91	36.6	-22.3	46.7	434	postcentral
14	-9.087	86954	158.2	22.5	-57.7	50.6	259	superiorparietal
15	-5.73	23025	134.98	52.4	-16.9	-33.4	120	inferiortemporal
16	-7.677	67621	134.07	55.7	7.2	4.3	196	precentral
17	6.621	235	118.44	44.4	-14.5	34.2	274	postcentral
18	7.931	86807	105.53	28.4	-53	45.7	268	superiorparietal
19	-6.32	141923	66.73	3.3	-77.8	35.3	76	cuneus
20	9.457	112164	65.95	31.5	-66.9	26.8	177	inferiorparietal
21	-5.054	40893	61.06	58.2	-0.8	-27.2	46	middletemporal
22	-5.401	57879	56.36	41.9	-62.9	-12.7	66	fusiform
23	-5.956	57210	54.27	5.8	29.9	-12.3	97	medialorbitofrontal
24	5.256	156268	45.95	3.1	-37.2	25.9	158	isthmuscingulate
25	6.831	11939	45.17	40.3	-38.3	36.4	183	supramarginal
Supplementary Table 4: Right Hemisphere Female Age-by-Diagnosis Effects (Continued)
26	-5.364	59684	29.31	9.5	10.5	39.3	63	superiorfrontal
27	5.375	15449	23.58	39.9	-22.5	12.2	51	transversetemporal
28	5.193	58322	21.44	40.2	30.5	13.7	67	rostralmiddlefrontal
29	5.968	155898	17.34	12.8	-47.3	35.5	74	precuneus
30	-4.572	13433	16.64	55.9	-15.3	-26.4	11	inferiortemporal
31	4.451	117424	16.05	12.7	36.1	-25.6	25	lateralorbitofrontal
32	-5.752	108299	15.93	12.7	-40.1	46.6	47	precuneus
33	-4.88	44770	15.93	23.7	1.9	46.7	64	superiorfrontal
34	-4.548	934	13.05	34.8	-59.9	48.4	18	inferiorparietal
35	-5.253	94804	12.35	40.6	-9.3	47.2	29	precentral
36	-4.222	53446	9.56	51.7	-58.3	0.8	10	inferiortemporal
37	-4.922	58292	9.09	44.4	-7	49.9	16	precentral
38	-4.604	3246	8.64	56.9	-39.8	13.2	19	bankssts
39	-4.353	19427	7.43	32.7	-39.4	57.5	12	superiorparietal
40	-4.176	92602	6.04	33.9	51.8	3.5	5	rostralmiddlefrontal
41	-4.328	162245	5.59	26.4	-54.8	-11.7	6	fusiform
42	4.163	90730	5.53	28.9	-74.3	-5.6	9	fusiform
43	-4.242	77266	4.95	39.4	40.8	5.2	10	rostralmiddlefrontal
44	-3.944	82711	4.79	40	1.8	45.6	5	caudalmiddlefrontal
45	-5.01	55810	4.66	59.4	-38.9	12.3	9	bankssts
46	-4.404	116434	3.71	34.9	-57.3	46.1	6	inferiorparietal
47	-4.173	66697	3.33	31.2	33.4	26.9	7	rostralmiddlefrontal
50	-4.158	36974	2.93	47.7	-22.7	48.3	5	postcentral
51	-3.988	19725	2.69	47.2	-22.8	46	5	postcentral
83	4.034	150470	0.77	12.7	-15.7	38.4	5	posteriorcingulate
Note: F Max = F statistic at peak vertex within cluster. -F = ASD Female < TD Female, +F = ASD Female > TD Female. Vtx Max = fsaverage vertex id of peak vertex within cluster. N Vtxs = number of vertices within cluster. Only clusters of 5 or more vertices are detailed. Region = cortical region of peak vertex according to the Desikan cortical atlas.
Supplementary Table 5: Left Hemisphere Male Age-by-Diagnosis Effects
Cluster #	F Max	Vtx Max	Size(mm^2)	Tal X	Tal Y	Tal Z	N Vtxs	Region
1	10	21385	706.18	-42	-80.2	18.4	833	inferiorparietal
2	-5.577	151789	234.07	-6.7	-27.3	69.3	376	precentral
3	-6.991	115224	208.78	-34.4	-20.7	57.3	359	precentral
4	-10.786	151899	203.97	-7.2	-37.3	54.1	364	paracentral
5	5.754	85553	154.22	-59.7	-34.7	37.2	219	supramarginal
6	-5.419	61922	137.83	-25	-94.8	6.3	139	lateraloccipital
7	-9.232	47286	133.72	-24.4	21.2	34.8	374	superiorfrontal
Supplementary Table 5: Left Hemisphere Male Age-by-Diagnosis Effects (Continued)
8	-6.191	146121	126.92	-45.8	32.4	18.2	169	rostralmiddlefrontal
9	-11.474	148379	102.09	-40.7	-7.1	-12	317	superiortemporal
10	-10.09	98235	97.29	-44	-27.9	42.5	244	postcentral
11	-5.664	15010	80.14	-42.8	26.7	-1.1	181	parstriangularis
12	5.652	154003	79.35	-16.8	58.5	-17.7	62	rostralmiddlefrontal
13	6.022	29811	72.7	-13.9	55	25.8	81	superiorfrontal
14	-4.717	124288	59.76	-7.3	30.3	53.9	67	superiorfrontal
15	-5.932	73107	53.01	-7.4	17.1	40.3	94	superiorfrontal
16	-4.854	47481	51.28	-6.4	40.1	-7.5	62	rostralanteriorcingulate
17	-6.381	93798	50.36	-10.1	-9.9	39.5	185	posteriorcingulate
18	-5.01	68171	50.01	-47.4	-14.6	5.9	72	transversetemporal
19	-6.32	59900	48.98	-40.2	-41.5	38.4	132	supramarginal
20	-5.595	8606	44.66	-14	-49.8	0.5	67	lingual
21	-6.997	39718	43.63	-5.2	-44.6	9.4	133	isthmuscingulate
22	-4.478	3928	40.71	-26.7	-72.5	-5.7	37	fusiform
23	5.034	4189	40.62	-44.4	-57.1	27.4	82	inferiorparietal
24	-4.668	116046	39.46	-45.8	-10.6	45.9	62	precentral
25	-5.523	117257	35.28	-25.7	35.7	-12.4	55	lateralorbitofrontal
26	-5.179	122308	32.13	-11	-42.5	54.7	83	precuneus
27	-4.782	153221	31.84	-8.5	40.6	9.9	45	rostralanteriorcingulate
28	-6.142	98712	31.68	-23.5	-81.8	17.5	97	lateraloccipital
29	5.332	106892	30.73	-41.1	-60.9	48	40	inferiorparietal
30	-5.431	81549	27.53	-28.3	-37.2	50.7	79	superiorparietal
31	4.351	143679	19.91	-47.7	-63.1	-3	26	inferiortemporal
32	4.643	59712	17.43	-60	-1.1	14.3	32	precentral
33	-4.365	21263	13.72	-21.6	-63	36.1	30	superiorparietal
34	-4.279	19893	13.11	-22	7.8	54	13	superiorfrontal
35	4.41	107920	12.39	-60.2	7.4	13.1	18	precentral
36	-4.924	58210	8.69	-14.4	-27.3	56.6	34	precentral
37	-4.554	124588	6.19	-8.7	19.6	29.5	12	caudalanteriorcingulate
38	-4.559	8897	5.9	-9.2	-29.3	64.9	9	precentral
39	-4.277	29076	5.48	-21.8	-39	58.3	13	superiorparietal
40	-4.029	23817	3.89	-9.9	-38.9	65.3	5	paracentral
43	-4.154	155359	2.36	-34.6	-25.7	12.8	8	transversetemporal
47	-4.763	54889	2.03	-47.5	-24.2	34.5	8	postcentral
48	-4.294	158093	1.83	-20.1	-61.8	21.4	7	precuneus
61	-4.271	137975	0.75	-28.6	-24.1	48.2	6	precentral
Note: F Max = F statistic at peak vertex within cluster. -F = ASD Male < TD Male. +F = ASD Male > TD Male. Vtx Max = fsaverage vertex id of peak vertex within cluster. N Vtxs = number of vertices within cluster. Only clusters of 5 or more vertices are detailed. Region = cortical region of peak vertex according to the Desikan cortical atlas.
Supplementary Table 6: Right Hemisphere Male Age-by-Diagnosis Effects
Cluster #	F Max	Vtx Max	Size(mm^2)	Tal X	Tal Y	Tal Z	N Vtxs	Region
1	-9.127	150328	1327.26	3.6	-10.1	56.4	2270	paracentral
2	7.038	33745	254.25	16.5	-85.2	30.7	266	superiorparietal
3	-9.684	151155	218.69	19.1	-44.1	61.1	367	superiorparietal
4	-8.322	47017	204.77	3.8	26.4	48.1	317	superiorfrontal
5	-8.39	139964	180.67	24.2	-37.4	55.3	513	superiorparietal
6	-9.556	119135	165.57	30.2	-87	5.8	281	lateraloccipital
7	-5.884	5120	165.24	16	-64.2	20.3	166	cuneus
8	-5.587	132513	139.8	37.5	-89.1	-7.3	111	lateraloccipital
9	-9.642	124290	131.31	37.6	6.3	26.6	373	caudalmiddlefrontal
10	-7.438	48960	111.49	3.8	32.9	1.8	164	rostralanteriorcingulate
11	-6.595	131705	107.55	6.3	-1.7	40.4	270	posteriorcingulate
12	-9.416	37067	101.21	33.9	-43.6	43.4	244	superiorparietal
13	-4.78	142013	77.8	15.2	-59.1	23.7	116	precuneus
14	-7.327	115867	72.97	52.8	-33.9	25.6	172	supramarginal
15	-6.685	117254	70.8	29.2	33.3	-9.7	191	lateralorbitofrontal
16	8.22	100505	68.1	56.4	-1.1	7.3	128	precentral
17	-6.878	128768	50.71	27.1	-9.5	52.2	165	precentral
18	5.728	105083	47.22	17	-13.2	-22.5	49	entorhinal
19	-4.957	46483	39.5	43.4	-44.2	-13.2	97	fusiform
20	-4.707	27661	38.67	13.6	-68.4	14.6	52	pericalcarine
21	-5.86	40750	38.11	48.5	-10.6	0.7	60	superiortemporal
22	-6.689	127716	35.51	35.1	-29.6	-14.9	115	parahippocampal
23	4.906	134140	32.45	63.9	-3.6	10	60	postcentral
24	5.045	68410	31.35	1.3	-12.5	32.7	44	posteriorcingulate
25	-5.288	9565	29.96	31.5	-67	27.7	63	inferiorparietal
26	4.232	154633	29.89	14.3	61.5	13.8	20	superiorfrontal
27	-5.343	56451	29.68	32.5	-51.6	42	89	inferiorparietal
28	7.051	27677	20.26	25.4	-63	7.4	92	lingual
29	-4.431	71341	11.25	4.1	-56.3	47.9	20	precuneus
30	-4.31	64974	10.42	7.5	-81.8	4.9	10	pericalcarine
31	-4.379	23174	7.8	39.9	-12.4	36.9	19	precentral
32	4.595	110751	7.7	3	50.5	-19.4	6	medialorbitofrontal
33	-4.784	124964	6	12.5	31	23	30	superiorfrontal
Supplementary Table 6: Right Hemisphere Male Age-by-Diagnosis Effects (Continued)
34	5.102	47827	4.17	45.8	-52.3	28.1	14	inferiorparietal
35	-5.226	41051	4.09	38.7	8.5	22.5	13	parsopercularis
38	-4.213	31376	2.62	28.8	-70.6	23.9	7	superiorparietal
Note: F Max = F statistic at peak vertex within cluster. -F = ASD Male < TD Male. +F = ASD Male > TD Male. Vtx Max = fsaverage vertex id of peak vertex within cluster. N Vtxs = number of vertices within cluster. Only clusters of 5 or more vertices are detailed. Region = cortical region of peak vertex according to the Desikan cortical atlas.

## Sheet: STable2
Supplementary Table 2: Right Hemisphere Age-by-Diagnosis-by-Sex Effects
Cluster #	F Max	Vtx Max	Size(mm^2)	Tal X	Tal Y	Tal Z	N Vtxs	Region
1	-20.552	36457	4393.07	5	-6.1	53.5	7123	superiorfrontal
2	-10.847	66588	385.43	23.9	22.7	51.4	610	superiorfrontal
3	-6.394	148885	249.69	37.7	-86.4	-1.9	292	lateraloccipital
4	8.663	12486	221.11	64	-5.9	8.3	439	postcentral
5	-8.404	1844	201.83	32.2	12.4	52.4	189	caudalmiddlefrontal
6	8.414	47230	181.75	41.7	-16	34.4	412	postcentral
7	10.628	125485	172.48	4.7	11.1	-15.5	218	medialorbitofrontal
8	-9.981	2074	165.51	30.9	-39.1	56.8	282	superiorparietal
9	-6.661	128854	142.29	33.9	46	21.2	115	rostralmiddlefrontal
10	-8.751	140806	123.94	55.3	7.4	7	204	precentral
11	10.735	126024	107.87	26.1	-61.6	6.9	293	lingual
12	-7.289	82425	68.57	34.2	-41.4	42.3	163	superiorparietal
13	5.838	109171	58.96	36	-22.6	46.6	149	postcentral
14	-5.149	142004	44.93	14.1	-59.6	23.8	58	precuneus
15	-4.969	3269	43.32	51.8	-8.5	-33.8	36	inferiortemporal
16	-5.464	47937	37.6	55	-48.1	26.4	52	inferiorparietal
17	4.942	89015	36.52	67.1	-34.5	9.3	46	superiortemporal
18	-6.808	87565	32.66	47.5	-60.7	23.1	39	inferiorparietal
19	-5.435	11101	32.32	2.3	21.4	27	48	caudalanteriorcingulate
20	4.482	54341	29.2	65.9	-13.6	5.5	41	superiortemporal
21	5.425	20023	27.06	35.4	-10	13.3	94	insula
22	-5.189	11838	25.06	4.6	35.7	4	42	rostralanteriorcingulate
23	4.727	157411	24.92	27.4	-52.7	46.7	66	superiorparietal
24	-4.154	111787	22.31	11.9	-71.2	15.5	25	pericalcarine
25	4.983	7326	17.17	42.1	-50.5	42.5	23	inferiorparietal
26	4.878	147677	13.56	40.9	-38.7	36.3	55	supramarginal
27	-4.469	116430	13.47	35.8	-55.7	44.5	25	inferiorparietal
28	-4.34	15569	12.92	50.8	-13.7	-35	11	inferiortemporal
29	4.72	11160	9.55	9.9	10.3	-16.7	15	medialorbitofrontal
30	-4.275	126829	9	63.7	-38.8	30.7	8	supramarginal
31	4.641	159728	6.95	38.8	-16.7	18.5	23	insula
32	-4.786	142616	4.8	32.8	-80.4	18.8	7	inferiorparietal
33	-4.052	95534	4.75	17.2	21	54.9	7	superiorfrontal
34	-4.71	9638	3.21	43.7	-60.5	23.7	5	inferiorparietal
35	-3.932	114189	2.38	22.9	-91.3	-7.1	2	lateraloccipital
36	-3.945	69737	2.28	47.6	-10.1	-36.7	2	inferiortemporal
37	4.626	117417	2.05	11.2	39.1	-25.4	4	lateralorbitofrontal
Note: F Max = F statistic at peak vertex within cluster. -F = ASD Female > TD Female, ASD M < TD M, +F = ASD Female < TD Female, ASD Male > TD Male. Vtx Max = fsaverage vertex id of peak vertex within cluster. N Vtxs = number of vertices within cluster. Only clusters of 5 or more vertices are detailed. Region = cortical region of peak vertex according to the Desikan cortical atlas.

## Sheet: STable3
Supplementary Table 3: Left Hemisphere Female Age-by-Diagnosis Effects
Cluster #	F Max	Vtx Max	Size(mm^2)	Tal X	Tal Y	Tal Z	N Vtxs	Region
1	17.028	58672	1321.1	-51.8	-55.8	25.6	1991	inferiorparietal
2	13.336	3134	1236.06	-44.4	-75	15.7	1516	inferiorparietal
3	12.652	41212	1195.88	-39.9	38.2	27.6	1205	rostralmiddlefrontal
4	18.7	100674	765.08	-52.8	16.5	21.3	819	parsopercularis
5	7.483	22503	275.23	-58.4	-51.6	-2.3	290	middletemporal
6	8.819	77524	258.95	-39.2	41.3	6.4	261	rostralmiddlefrontal
7	7.854	35478	201.7	-17.3	-78.5	42.4	255	superiorparietal
8	7.156	100375	201.63	-10.2	22.9	57.2	256	superiorfrontal
9	-6.806	128608	171.48	-19.9	-28	-19.1	273	parahippocampal
10	6.687	148675	170.28	-63.2	-37.5	-11.7	179	middletemporal
11	10.456	36405	122.17	-54.5	-24.6	33.2	236	supramarginal
12	8.107	113485	120.23	-30.6	1.1	-18.3	244	insula
13	-9.756	135151	112.54	-52.3	-26	6.1	324	superiortemporal
14	-6.149	28050	102.04	-1.8	-61.7	20.6	119	precuneus
15	-6.371	97668	99.56	-40.9	-31.5	-19	172	fusiform
16	-6.534	135506	85.64	-22.8	-58.8	37.2	300	superiorparietal
17	5.655	152220	84.67	-23.7	43.6	30.1	93	rostralmiddlefrontal
18	5.182	139420	75.29	-59.5	7.5	28.1	105	precentral
19	-5.428	92502	69.6	-40.6	-65.6	-14.5	55	fusiform
20	4.69	28611	63.95	-7	-82.5	-4.9	42	lingual
21	-6.389	44945	57.37	-42.1	-12.5	16.4	177	postcentral
22	-5.433	14889	57.03	-6.6	11	40.2	101	superiorfrontal
23	5.441	45276	56.15	-24.8	34.2	32.6	84	rostralmiddlefrontal
24	-4.908	75676	48.58	-25.7	-70.9	-1.9	113	lingual
25	4.966	10043	48.44	-49.6	-57	-9.4	39	inferiortemporal
26	6.175	150922	47.94	-30.7	-50.7	50.8	94	superiorparietal
27	7.323	124390	42.84	-1.3	18.1	-4.9	102	rostralanteriorcingulate
28	4.584	58356	37.62	-5.1	47.9	40.9	48	superiorfrontal
29	4.898	38383	37.03	-63.1	-31	21.6	45	supramarginal
30	4.682	82394	36.19	-13.3	-53.8	59	81	superiorparietal
31	-5.081	41272	35.78	-2.3	19.6	-19.9	49	medialorbitofrontal
32	-5.993	39830	35.7	-12.8	18.8	-20.7	50	lateralorbitofrontal
33	-4.782	2450	31.93	-26.6	-12.8	-30.1	37	entorhinal
34	4.237	141295	30.23	-49.8	35.4	-1	26	parstriangularis
35	5.142	117071	29.54	-23.6	32.1	44.9	28	superiorfrontal
36	4.59	51616	26.69	-57.5	-33.4	23.4	31	supramarginal
37	-4.64	31457	26.28	-5.3	-85.1	22.1	30	cuneus
38	-4.976	113711	20.17	-30.4	-14.6	-27.6	36	entorhinal
39	4.677	108862	20.03	-38.4	-43.4	48.5	25	superiorparietal
40	-4.037	110011	15.78	-6.7	12.4	33.2	29	caudalanteriorcingulate
41	4.705	121088	14	-52.5	-7.3	42.1	19	precentral
42	4.07	18011	13.64	-7.1	59.8	26	16	superiorfrontal
43	-4.047	131505	12.16	-13.8	65.6	6.2	11	superiorfrontal
44	-4.696	57165	11.06	-39.2	-22.8	11	20	transversetemporal
45	-4.746	115813	7.96	-23.6	-79.1	18.8	28	superiorparietal
46	4.121	34448	7.77	-55.4	-3.9	41.8	11	precentral
47	4.357	58382	6.9	-24.2	50.1	-2.2	17	rostralmiddlefrontal
48	4.131	33730	6.74	-39.4	-78.4	30.2	6	inferiorparietal
49	-4.515	124877	6.52	-3.5	32.4	-26.2	9	medialorbitofrontal
50	4.373	55064	5.88	-13.5	-40.2	68.7	12	precuneus
51	-4.156	45764	4.24	-44.5	-16.3	3.8	7	transversetemporal
52	4.695	132807	4.17	-48.2	25.3	30.4	4	rostralmiddlefrontal
53	-4.374	162321	3.99	-33.8	-38.3	-21.2	4	fusiform
54	3.944	41883	3.66	-33.5	16	-9.7	6	insula
55	4.422	76813	3.65	-23.7	5.3	45.8	14	caudalmiddlefrontal
56	4.386	42625	3.21	-41.6	-60.8	34	8	inferiorparietal
57	4.255	157026	2.89	-60.1	-59.8	6.6	2	middletemporal
58	-4.745	64834	2.63	-16	19.4	-22.3	4	lateralorbitofrontal
59	4.251	111777	2.29	-57	-57.3	10.7	2	middletemporal
60	3.924	145786	2.22	-3.8	50.9	36.6	3	superiorfrontal
Note: F Max = F statistic at peak vertex within cluster. -F = ASD Female < TD Female, +F = ASD Female > TD Female. Vtx Max = fsaverage vertex id of peak vertex within cluster. N Vtxs = number of vertices within cluster. Only clusters of 5 or more vertices are detailed. Region = cortical region of peak vertex according to the Desikan cortical atlas.

## Sheet: STable4
Supplementary Table 4: Right Hemisphere Female Age-by-Diagnosis Effects
Cluster #	F Max	Vtx Max	Size(mm^2)	Tal X	Tal Y	Tal Z	N Vtxs	Region
1	31.734	152761	4890.11	57.6	5.2	33	7583	precentral
2	11.068	87565	1211.36	47.5	-60.7	23.1	1627	inferiorparietal
3	-11.876	116997	457.32	36.6	-21.2	44.1	1080	precentral
4	8.52	148806	378.73	49.2	-76.7	5.8	343	lateraloccipital
5	8.041	142282	372.98	26.8	-73.9	38.3	338	superiorparietal
6	8.135	97142	346.69	62.6	-39.7	29.5	430	supramarginal
7	11.395	37173	279.08	43.7	18.4	37.8	326	caudalmiddlefrontal
8	8.34	98004	264.86	40.3	47.9	17.6	217	rostralmiddlefrontal
9	7.407	15569	250.14	50.8	-13.7	-35	211	inferiortemporal
10	7.627	108030	224.01	10.8	55.5	29.5	226	superiorfrontal
11	-12.399	125485	184.11	4.7	11.1	-15.5	229	medialorbitofrontal
12	5.746	91310	183.73	58.7	-53.2	-8.3	138	inferiortemporal
13	9.755	21623	182.77	62.7	-10.2	29.8	328	postcentral
14	-8.131	54678	177.71	56.4	-13.5	16.4	359	postcentral
15	-10.93	157411	133.94	27.4	-52.7	46.7	349	superiorparietal
16	8.058	81333	128.85	32.8	-39.5	59.1	196	superiorparietal
17	6.975	64727	121.04	57.4	-50.3	34.7	125	inferiorparietal
18	5.448	12587	106.79	14.8	60.6	14	83	superiorfrontal
19	5.738	77109	101.62	47.7	20.7	17.8	141	parsopercularis
20	5.247	39000	99.56	21.4	-91.1	23.5	93	lateraloccipital
21	-5.789	148604	97.25	21.5	-58.1	4.8	203	lingual
22	6.822	120033	84.36	4.6	30.6	-12.8	139	medialorbitofrontal
23	5.564	67556	73.29	39.1	3.5	9.1	186	precentral
24	5.791	23570	68.54	34.2	-59.4	48	96	inferiorparietal
25	-7.613	24062	50.3	4.1	-37.8	24.6	214	isthmuscingulate
26	-6.214	15447	42.82	38.2	-23.3	12.5	99	transversetemporal
27	-5.397	117424	39.69	12.7	36.1	-25.6	60	lateralorbitofrontal
28	6.766	18076	37.77	39.4	39.8	4.3	75	rostralmiddlefrontal
29	5.405	46346	37.6	36.1	-17.3	-28.7	38	fusiform
30	4.854	87730	35.9	47.3	-73.3	15	36	inferiorparietal
31	5.281	141924	30.63	3	-78.3	34.7	35	cuneus
32	-4.598	23391	30.54	67.1	-12.9	3.3	44	superiortemporal
33	4.627	146892	30.36	4.3	-66.4	38.3	43	precuneus
34	-4.852	58100	28.97	23.3	-26.1	55.1	69	postcentral
35	4.64	139488	26.62	8.2	38.8	49	31	superiorfrontal
36	-4.75	147647	24.96	39.2	-38.4	36.3	105	supramarginal
37	4.747	25263	19.4	42.2	-78.9	25	20	inferiorparietal
38	-5.059	11160	18.58	9.9	10.3	-16.7	28	medialorbitofrontal
39	-5.578	152980	16	35.9	-11.2	13.6	57	insula
40	4.971	97164	15.79	53.7	-46.1	24.8	28	inferiorparietal
41	4.849	1844	15.13	32.2	12.4	52.4	14	caudalmiddlefrontal
42	5.071	100639	12.19	32.6	16.1	7.8	90	insula
43	4.265	115991	10.24	36.3	-73	-9.9	9	fusiform
44	4.504	142596	9.88	37.3	-82.8	22	10	inferiorparietal
45	4.223	60137	8.51	45.7	29.9	29.8	10	rostralmiddlefrontal
46	4.03	132798	7.17	20.2	42.3	32.1	9	superiorfrontal
47	-4.233	46804	4.39	11.8	-48.2	36.9	16	precuneus
48	4.79	104618	4.35	34	-80.8	20.6	5	inferiorparietal
49	4.18	142839	3.99	53.9	-48.2	25.9	6	inferiorparietal
50	-4.055	106978	3.86	42	-50.7	42.3	6	inferiorparietal
51	4.506	142616	3.52	32.8	-80.4	18.8	5	inferiorparietal
52	4.184	64486	2.97	7.6	-80.4	40.4	4	superiorparietal
53	4.473	80348	2.71	14	40.1	45.4	3	superiorfrontal
54	4.027	117878	2.63	32.7	-82	18.5	3	lateraloccipital
55	-4.041	2335	2.57	30.8	-65.9	26.4	10	inferiorparietal
56	4.083	978	2.23	40.2	-84.9	5.6	2	lateraloccipital
57	4.063	126312	2.16	23.1	-83.6	27.4	2	superiorparietal
58	3.952	76798	2.08	30.2	9.8	51.8	2	caudalmiddlefrontal
Note: F Max = F statistic at peak vertex within cluster. -F = ASD Female < TD Female, +F = ASD Female > TD Female. Vtx Max = fsaverage vertex id of peak vertex within cluster. N Vtxs = number of vertices within cluster. Only clusters of 5 or more vertices are detailed. Region = cortical region of peak vertex according to the Desikan cortical atlas.

## Sheet: STable5
Supplementary Table 5: Left Hemisphere Male Age-by-Diagnosis Effects
Cluster #	F Max	Vtx Max	Size(mm^2)	Tal X	Tal Y	Tal Z	N Vtxs	Region
1	13.15	135681	739.94	-36.6	-78.2	12.7	883	lateraloccipital
2	8.97	85554	450.68	-59.8	-34.4	37.7	651	supramarginal
3	8.841	107919	227.32	-60.8	6.7	13.3	354	precentral
4	7.556	83965	178.22	-17.1	57.5	-18.1	133	rostralmiddlefrontal
5	7.876	131385	154.4	-13.1	55.9	26.4	166	superiorfrontal
6	6.603	161243	151.15	-51.6	-1	-18.2	152	superiortemporal
7	-5.275	97969	108.77	-34.6	-19.6	60.2	179	precentral
8	-7.201	151789	104.09	-6.7	-27.3	69.3	150	precentral
9	5.915	38497	94.07	-66.7	-29	10.1	138	superiortemporal
10	-7.189	151893	93.8	-5.8	-38	56	153	paracentral
11	6.133	122177	83.1	-43.5	-61.2	47.1	110	inferiorparietal
12	7.759	58650	79.93	-43.3	-56.6	26.8	150	inferiorparietal
13	-4.662	130807	70.41	-27.9	-66.4	-10	66	fusiform
14	5.193	34205	67.97	-48	-63	-3.1	86	inferiortemporal
15	5.461	116	59.62	-46.2	31.2	-15.9	69	parsorbitalis
16	5.339	140482	59.33	-25.6	26.2	46	47	superiorfrontal
17	-5.133	130939	52.64	-49.7	-8.3	46.6	78	precentral
18	-6.075	95846	47.75	-39.9	-41.1	38.6	125	supramarginal
19	-5.715	8246	47.48	-44.5	32.5	17	51	rostralmiddlefrontal
20	-6.954	63883	45.99	-44.5	-27.5	42.4	113	postcentral
21	4.798	46284	45.31	-17.1	-18.8	-21.8	50	parahippocampal
22	-5.69	140436	40.35	-25.5	19.2	36	138	caudalmiddlefrontal
23	4.882	11091	40.21	-24.3	57.2	17.2	30	rostralmiddlefrontal
24	-5.812	160127	38.63	-4.7	-48.2	7.1	104	isthmuscingulate
25	5.478	93262	37.78	-34.7	-81.6	29.4	34	inferiorparietal
26	4.62	56653	37.72	-37.6	24.2	45.6	40	caudalmiddlefrontal
27	7.964	124390	30.25	-1.3	18.1	-4.9	77	rostralanteriorcingulate
28	4.323	44673	25.22	-49.8	-0.2	-4.9	24	superiortemporal
29	4.136	157039	15.54	-62.6	-55.1	1.3	14	middletemporal
30	-4.475	25694	12.63	-18.2	-18.1	70.3	22	precentral
31	-4.785	35797	12.44	-40.9	-6.5	-12.9	46	superiortemporal
32	-4.45	45732	12.39	-41.6	26.8	-1.1	20	parstriangularis
33	4.262	143710	8.5	-56.4	-38.9	-13.5	13	inferiortemporal
34	-4.114	136571	5.46	-13.8	6.4	-15.7	5	medialorbitofrontal
35	4.653	20983	4.25	-61.4	-28.3	10.8	5	superiortemporal
36	4.236	102770	3.92	-10.6	-53.4	56.8	9	precuneus
37	4.284	12737	3.89	-47.8	-39.5	22.5	16	supramarginal
38	4.017	89949	3	-51.2	4	-5.8	2	superiortemporal
39	-4.601	139738	2.98	-48.4	-24.2	36	10	postcentral
Note: F Max = F statistic at peak vertex within cluster. -F = ASD Male < TD Male. +F = ASD Male > TD Male. Vtx Max = fsaverage vertex id of peak vertex within cluster. N Vtxs = number of vertices within cluster. Only clusters of 5 or more vertices are detailed. Region = cortical region of peak vertex according to the Desikan cortical atlas.

## Sheet: STable6
Supplementary Table 6: Right Hemisphere Male Age-by-Diagnosis Effects
Cluster #	F Max	Vtx Max	Size(mm^2)	Tal X	Tal Y	Tal Z	N Vtxs	Region
1	11.356	47800	608.33	20.4	-85	33.9	663	superiorparietal
2	-9.414	50008	301.24	6.6	-3.9	58.1	453	superiorfrontal
3	-7.905	151163	223.04	18.8	-44.6	60.9	362	superiorparietal
4	6.532	3886	177.39	17.4	-13.1	-20.7	163	entorhinal
5	7.159	120459	164.57	51.7	-44	38.8	277	supramarginal
6	-6.235	138067	162.14	33.3	-19.9	60.1	246	precentral
7	5.999	43252	115.24	45.4	27.6	-15.3	95	parsorbitalis
8	-9.441	81227	105.97	33.2	-44.7	44.3	258	superiorparietal
9	7.002	158783	87.72	58.7	-15.3	29.6	230	postcentral
10	-6.498	60259	82.36	41.4	6.4	27	229	precentral
11	5.41	117370	81.52	17.4	61.2	4.9	60	superiorfrontal
12	5.372	18070	76.4	41.6	52	6.6	63	rostralmiddlefrontal
13	5.023	67699	72.61	63.3	-1.4	12	113	precentral
14	-6.87	119133	63.98	29.4	-86.7	6.3	110	lateraloccipital
15	-6.192	72349	63.64	24	-34.1	55.2	198	postcentral
16	5.881	31157	61.54	1.3	-12.6	33.6	90	posteriorcingulate
17	-5.31	47017	49.65	3.8	26.4	48.1	61	superiorfrontal
18	-6.388	98779	47.42	52.9	-33.6	23.1	113	supramarginal
19	5.565	140465	46.14	40.3	24.1	37.6	60	caudalmiddlefrontal
20	-4.694	111786	41.67	11.2	-70.6	15.7	45	pericalcarine
21	5.505	104886	40.38	28.6	17.1	-14.1	74	lateralorbitofrontal
22	7.908	111829	34.45	25.3	-63.2	7	135	lingual
23	-5.044	34563	29.06	15	-7.5	60.3	64	precentral
24	-5.046	58552	28.35	4.8	34.7	5.6	54	rostralanteriorcingulate
25	4.811	100503	28.22	57.1	-0.5	6.8	48	precentral
26	4.184	9061	28.06	55.4	13.6	13.6	23	parsopercularis
27	-5.593	28846	23.51	27	-9	50.4	80	precentral
28	4.797	46136	23.48	57	-43.2	25.3	35	supramarginal
29	4.586	50362	22.17	55.3	-16	39.9	43	postcentral
30	5.18	123137	20.1	15.9	41.7	39.2	23	superiorfrontal
31	-4.265	24652	17.61	33.6	-51.2	40.9	57	inferiorparietal
32	-5.22	7472	17.28	8.2	13.7	47	39	superiorfrontal
33	-4.813	100558	16.14	28.5	32.5	-10	62	lateralorbitofrontal
34	-5.922	53098	15.94	35.3	-30.8	-14.1	58	parahippocampal
35	4.353	55652	13.94	46	-72.1	24.9	11	inferiorparietal
36	-4.274	1654	12.58	5.5	-28.9	42.9	19	posteriorcingulate
37	-4.05	42386	11.81	3.6	-21	70.1	19	paracentral
38	-4.446	72668	10.16	38.1	-32.6	53	18	postcentral
39	5.281	109798	8.93	36.8	1.4	12.7	70	insula
40	5.743	142422	8.72	45	-52.1	26	28	inferiorparietal
41	4.288	48771	8.33	35.9	54	-6.4	6	rostralmiddlefrontal
42	-4.52	128869	7.71	3.1	22.3	28.7	11	caudalanteriorcingulate
43	-4.345	156978	7.17	2.9	-67.7	14.7	7	pericalcarine
44	-4.299	108931	6.02	6.5	-43.9	65.8	10	precuneus
45	-4.447	133053	4.79	9.2	-9	44.6	11	paracentral
46	-4.21	25678	4.42	5.6	-24.9	70.4	7	precentral
47	4.02	70275	4.39	58.4	-56.4	-11	3	inferiortemporal
48	-4.087	111764	4.22	3.9	-63.8	15.2	5	cuneus
49	4.19	65977	3.16	47.6	-51.8	46.7	4	inferiorparietal
50	-4.171	124242	2.82	40.6	5	36	5	caudalmiddlefrontal
51	-4.276	111418	2.82	1.7	-40.4	26.3	4	isthmuscingulate
52	4.111	83323	2.59	53.7	16.2	18.5	2	parsopercularis
53	3.937	127172	2.32	63	-36.5	7.5	3	bankssts
Note: F Max = F statistic at peak vertex within cluster. -F = ASD Male < TD Male. +F = ASD Male > TD Male. Vtx Max = fsaverage vertex id of peak vertex within cluster. N Vtxs = number of vertices within cluster. Only clusters of 5 or more vertices are detailed. Region = cortical region of peak vertex according to the Desikan cortical atlas.

## Sheet: STable7
Supplementary Table 7: Age-by-Sex-by-Diagnosis and Age-by-Diagnosis Results Across Sexes by Functional Network
Contrast	Network	% ROI Positive Effect	% ROI Negative Effect
Age-by-Sex-by-Diagnosis	Total Cortex	0.00951147	0.0474412
	Visual	0.00432214	0.00942512
	Somatomotor	0.0215464	0.0945952
	Dorsal Attention	0.00148793	0.053294
	Ventral Attention	0.000417489	0.0637689
	Limbic	0.0407763	0.00562812
	Frontoparietal	0.000805601	0.0695886
	Default	0.00486667	0.0379201
Age-by-Diagnosis (Females)	Total Cortex	0.0831875	0.0118414
	Visual	0.0481381	0.00756874
	Somatomotor	0.0822433	0.031327
	Dorsal Attention	0.0844123	0.0116071
	Ventral Attention	0.112031	0.00358518
	Limbic	0.0223531	0.0251166
	Frontoparietal	0.110759	0.00121138
	Default	0.11039	0.00701739
Age-by-Diagnosis (Males)	Total Cortex	0.0221429	0.0105045
	Visual	0.0283101	0.0055705
	Somatomotor	0.0116701	0.0391463
	Dorsal Attention	0.0204571	0.0141123
	Ventral Attention	0.0261944	0.00586323
	Limbic	0.0203892	0.000177026
	Frontoparietal	0.0162649	0.00511229
	Default	0.0291133	0.00306128
Note: Contrast denotes the relevant linear mixed effects term investigated within a model including age-by-diagnosis-by-sex. Networks were defined according to Yeo et al. Region of interest (ROI) percentages indicate the percent of the total cortical surface with a significant effect and across each functional network. Age-by-Sex-by-Diagnosis ROI + effect = ASD M > TD M & ASD F < TD F. ROI – effe…

## Sheet: STable8
Supplementary Table 8: Left Hemisphere Time 1 Diagnosis-by-Sex Effects
Cluster #	F Max	Vtx Max	Size(mm^2)	Tal X	Tal Y	Tal Z	N Vtxs	Region
1	-7.911	40574	580.56	-2.6	-88.7	0	420	lingual
2	-9.259	34219	509.86	-55.4	-37.3	-13.6	487	inferiortemporal
3	-10.014	93099	331.46	-49.7	26.8	-2.3	357	parstriangularis
4	-15.25	93270	313.52	-44.1	-74.7	17.1	387	inferiorparietal
5	-6.477	98622	257.89	-56.8	-45.9	11.6	371	bankssts
6	-8.02	156574	245.04	-45.4	-81.2	4.7	264	lateraloccipital
7	-9.869	136047	195.69	-3.1	-30	42.4	293	posteriorcingulate
8	-6.882	145809	184.91	-3.6	45.7	41.1	207	superiorfrontal
9	-9.08	129839	177.12	-40.6	43.1	1	206	rostralmiddlefrontal
10	-7.69	82453	159.14	-27	43.3	27.9	142	rostralmiddlefrontal
11	-6.179	12924	141.3	-16.3	-73.5	32.9	217	precuneus
12	-6.888	109021	134.47	-2.8	-11.2	46.1	211	paracentral
13	-8.789	55055	116.29	-13.1	-37.9	67.1	212	paracentral
14	-5.202	24539	112	-33.2	-7.8	61	147	precentral
15	-6.465	37488	111.84	-7	19.1	29.4	250	caudalanteriorcingulate
16	-7.894	11800	110.79	-43.6	37.1	18	125	rostralmiddlefrontal
17	-5.921	5942	110.45	-9.2	47.4	-4.9	129	medialorbitofrontal
18	-4.868	157045	87.66	-64.7	-51.4	2.2	87	middletemporal
19	-4.927	100957	58.4	-50.7	-32.3	19.5	80	supramarginal
20	-6.892	113484	54.44	-30.3	0.6	-17.9	146	insula
21	-8.494	155600	49.96	-40.4	-13.9	-7.8	194	superiortemporal
22	-4.888	125950	45.84	-45.5	-54.1	14.2	106	inferiorparietal
23	-4.322	87863	44.22	-24.1	-93	6.5	48	lateraloccipital
24	-5.244	61483	43.97	-56.2	-43.7	2.7	55	bankssts
25	-4.766	82944	41.56	-3.6	5.8	57	50	superiorfrontal
26	-5.62	80014	36.31	-60	1.7	10.3	59	precentral
27	-4.25	102067	31.7	-21.4	-68.7	-7.4	27	lingual
28	5.272	113789	30.02	-54.6	-9.9	-9.7	48	superiortemporal
29	-5.202	158699	20.85	-26.3	-90.4	5.4	27	lateraloccipital
30	-4.363	62971	18.1	-20.1	-68.7	6.2	37	lingual
31	-4.496	76624	16.6	-17	-19.4	70.4	29	precentral
32	-4.573	25275	14.19	-28.9	-85.8	18.1	16	lateraloccipital
33	-4.079	104623	10.78	-29.5	-88.7	18.5	12	lateraloccipital
34	-4.21	57964	7.34	-51.1	-8.2	40.7	10	precentral
35	4.258	151274	5.68	-36.3	-46.2	34.7	24	inferiorparietal
36	4.439	30051	5.43	-4	-45.8	56.8	9	precuneus
37	-4.159	156678	4.17	-47.9	-68.6	12.3	4	lateraloccipital
38	4.126	84137	3.18	-4.5	41.4	-16	3	medialorbitofrontal
39	-4.106	66490	2.36	-18.4	-52	1	6	lingual
40	-4.612	141503	2.35	-36.1	1.4	11.6	13	insula
Note: F Max = F statistic at peak vertex within cluster. -F = ASD Female > TD Female, ASD M < TD M, +F = ASD Female < TD Female, ASD Male > TD Male. Vtx Max = fsaverage vertex id of peak vertex within cluster. N Vtxs = number of vertices within cluster. Only clusters of 5 or more vertices are detailed. Region = cortical region of peak vertex according to the Desikan cortical atlas.

## Sheet: STable9
Supplementary Table 9: Right Hemisphere Time 1 Diagnosis-by-Sex Effects
Cluster #	F Max	Vtx Max	Size(mm^2)	Tal X	Tal Y	Tal Z	N Vtxs	Region
1	-15.313	44178	1284.72	28.5	-10	65.5	2697	18536.1	precentral
2	-14.757	150535	1165.19	9	-1.1	41.9	1908	11696.9	superiorfrontal
3	-11.885	50672	1015.85	51.6	11.1	27.5	1632	9614.95	precentral
4	-7.803	154579	515.06	3.2	41.8	1.6	745	4079.13	rostralanteriorcingulate
5	-9.107	11617	449.98	42.4	-58.9	-14.6	678	4103.76	fusiform
6	-9.72	87660	324.78	40.3	-64.2	21.4	457	2347.12	inferiorparietal
7	-8.673	18915	316.33	38.4	-77.7	-9.2	288	1603.71	lateraloccipital
8	-11.925	141631	287.47	3.5	30.3	-16.5	376	2628.08	medialorbitofrontal
9	-9.49	40747	275.2	46.2	-15	1.7	594	3433.97	transversetemporal
10	-7.666	137730	221.93	59.6	-19.6	-24	222	1149.47	inferiortemporal
11	-7.954	135377	217.31	20.5	-62.7	8.8	277	1498.55	pericalcarine
12	7.206	115577	159.23	47.4	21.5	4.3	221	-1207.85	parstriangularis
13	-5.732	98742	97.56	56.2	-51.4	32.8	111	506.22	inferiorparietal
14	-5.435	95579	82.59	24.1	42.4	29.6	98	448.35	rostralmiddlefrontal
15	-4.929	64294	82.39	5.9	59.8	24.4	86	370.09	superiorfrontal
16	-5.042	31442	80.29	46.6	-61.6	32.8	93	400.18	inferiorparietal
17	4.652	151817	72.71	42.9	-17.4	50.5	92	-387.81	postcentral
18	-4.144	57761	68.05	12.2	-84.1	7.6	72	286.6	pericalcarine
19	-4.912	79645	66.98	48.4	-74.5	4.8	58	248.47	lateraloccipital
20	6.57	142764	62.74	54.5	-42.7	38.6	91	-462.25	supramarginal
21	5.587	145014	59.65	12.1	-29.4	63	121	-528.09	postcentral
22	5.628	152874	58.81	57.3	-6.7	18.5	120	-570.43	postcentral
23	-6.866	112035	57.84	30.8	-64	32.8	108	543.91	inferiorparietal
24	-5.085	71977	53.72	10.3	38	48.9	64	278.76	superiorfrontal
25	-5.8	8335	49.74	3.4	-64.4	38.2	70	321.33	precuneus
26	-4.597	7457	49.18	6.4	-1	61.6	68	279.51	superiorfrontal
27	-4.856	81390	48.37	27.6	-45.8	63.1	64	277.95	superiorparietal
28	-5.403	26631	48.33	27.4	-37.7	54.2	115	514.49	superiorparietal
29	-7.801	23946	46.18	32.7	18.2	7.9	275	1457.76	insula
30	-6.085	97036	45.53	39.2	-74.6	12	104	464.74	inferiorparietal
31	-4.871	80950	38.56	4.4	-18.4	49.3	58	248.95	paracentral
32	-5.235	41560	38.55	25.9	-57.8	47.4	60	270.82	superiorparietal
33	-5.217	102186	36.36	54.8	-10.9	-15.6	42	197.23	middletemporal
34	-4.99	150034	34.68	8.9	-39.3	46.3	63	281.26	precuneus
35	-5.606	4356	33.89	9.5	-50.4	0.2	53	235.48	lingual
36	-4.872	158214	18.27	42.3	-56.6	12.8	65	269.99	inferiorparietal
37	-4.376	69107	11.17	33	-83.6	18	13	52.34	lateraloccipital
38	4.541	54635	9.37	46	-51.8	45.7	10	-41.16	inferiorparietal
39	-4.585	14576	8.91	13.3	-27.2	42	25	102.6	paracentral
40	-4.147	69977	6.58	5.6	-92.3	-2.3	7	27.87	lingual
41	-4.108	114080	5.14	39.2	-18.8	-23.8	7	27.64	fusiform
42	4.072	99491	4.69	47.7	-52.5	47.1	6	-23.9	inferiorparietal
43	4.092	131962	2.98	49.4	-53.8	47	4	-16.03	inferiorparietal
44	-4.196	101357	2.77	41.2	-74	15.1	5	20.34	inferiorparietal
45	-3.921	53185	2.44	8.7	-92.7	-3.5	2	7.78	lingual
Note: F Max = F statistic at peak vertex within cluster. -F = ASD Female > TD Female, ASD M < TD M, +F = ASD Female < TD Female, ASD Male > TD Male. Vtx Max = fsaverage vertex id of peak vertex within cluster. N Vtxs = number of vertices within cluster. Only clusters of 5 or more vertices are detailed. Region = cortical region of peak vertex according to the Desikan cortical atlas.

## Sheet: STable10
Supplementary Table 10: Left Hemisphere Female Time 1 Diagnosis Effects
Cluster #	F Max	Vtx Max	Size(mm^2)	Tal X	Tal Y	Tal Z	N Vtxs	Region
1	15.414	162768	1607.14	-8.8	-80.4	-6	1390	lingual
2	21.302	41577	924.32	-45.2	-74.4	17.3	1015	inferiorparietal
3	10.374	35343	842.58	-60.1	-51.7	16.3	1255	supramarginal
4	10.646	125998	797.81	-61.8	-51.4	7.6	926	middletemporal
5	9.079	38212	522.07	-41.7	-13.9	-8.2	872	superiortemporal
6	13.009	75426	472.05	-56.6	-37.6	-13.4	513	inferiortemporal
7	-11.868	89701	413.44	-29.7	-17.7	-27.3	674	entorhinal
8	8.534	69009	341.71	-16	-76.2	35	455	superiorparietal
9	7.351	11476	309.78	-18.3	-88.7	20.8	363	lateraloccipital
10	10.765	93099	271.88	-49.7	26.8	-2.3	320	parstriangularis
11	8.262	138771	178.39	-13.3	-72.2	48.7	232	superiorparietal
12	7.445	22545	165.15	-48.1	-56.8	-7.7	162	inferiortemporal
13	6.874	107735	158.79	-21	-89.9	-8.3	148	lateraloccipital
14	-6.048	17623	144.09	-18	-35.8	-11.8	234	parahippocampal
15	8.412	8374	144	-41.8	-66.2	43.5	179	inferiorparietal
16	5.673	155124	140.63	-66	-17.1	0.4	215	superiortemporal
17	6.972	162451	126.16	-20.4	-65.8	5.5	259	lingual
18	9.352	160410	104.73	-31.8	1.3	-18.2	272	insula
19	-4.663	3025	88.98	-3.3	41.1	9.3	91	rostralanteriorcingulate
20	7.172	72654	82.07	-13	-38.4	71.4	149	postcentral
21	-6.509	100519	65.16	-7.8	13.5	40.3	133	superiorfrontal
22	-6.39	14	62.46	-29.8	12.9	51.3	64	caudalmiddlefrontal
23	4.733	131008	26.21	-44.4	-17.3	56.4	48	postcentral
24	4.526	36641	23.98	-28.6	-52.6	51.5	51	superiorparietal
25	4.399	1668	14.75	-43.3	-62.1	16	35	inferiorparietal
26	-6.08	160031	14.38	-5.7	-43.3	7.9	60	isthmuscingulate
27	4.274	31865	14.19	-35.6	-11.5	-31.5	14	fusiform
28	4.525	9475	11.8	-46.9	-59.1	15.5	18	inferiorparietal
29	4.617	121395	11.78	-17.4	-21.6	67.9	22	precentral
30	-4.473	41243	10.69	-38	-47.3	35.8	37	inferiorparietal
31	4.964	129930	9.72	-35.3	5.3	10.1	52	insula
32	4.829	111777	7.51	-57	-57.3	10.7	7	middletemporal
33	-4.271	50749	5.86	-2.4	34.2	-1.7	11	rostralanteriorcingulate
34	-4.16	56934	5.84	-9.4	-2.1	62.1	13	superiorfrontal
35	-4.008	130905	2.73	-23	-47.2	-4.9	5	lingual
Note: F Max = F statistic at peak vertex within cluster. -F = ASD Female < TD Female. +F = ASD Female > TD Female. Vtx Max = fsaverage vertex id of peak vertex within cluster. N Vtxs = number of vertices within cluster. Only clusters of 5 or more vertices are detailed. Region = cortical region of peak vertex according to the Desikan cortical atlas.

[truncated: 36 more sheets: STable11, STable12, STable13, STable14, STable15_t3, STable16_t3, STable17_t3, STable18_t3, STable19_t3, STable20_t3, STable21_t3, STable22_t4, STable23_t4, STable24_t4, STable25_t4, STable26_t4, STable27_t4, STable28_t4, STable29_s, STable30_s …]
